# Supplementary material for: Artificial Neurons on Flexible Substrates: A Fully Printed Approach for Neuromorphic Sensing
Source: Sensors (Basel). 2022 May 25;22(11):4000. doi: 10.3390/s22114000 (PMC9182789; doi:10.3390/s22114000)
Supplement: Supplementary file 1 [file sensors-22-04000-s001.zip]

Archive with 1 entries (1 files):
- sensors-1682364-supplementary.pdf
